# Supplementary material for: Physical Activity in People with Multiple Myeloma: Associated Factors and Exercise Program Preferences
Source: J Clin Med. 2020 Oct 13;9(10):3277. doi: 10.3390/jcm9103277 (PMC7601964; doi:10.3390/jcm9103277)
Supplement: Supplementary file 1 [file jcm-09-03277-s001.zip]

Archive with 1 entries (1 files):
- jcm-949361-supplementary.docx
